# Supplementary material for: MET Mutation Is a Potential Therapeutic Target for Advanced Endometrial Cancer
Source: Cancers (Basel). 2021 Aug 23;13(16):4231. doi: 10.3390/cancers13164231 (PMC8392057; doi:10.3390/cancers13164231)
Supplement: Supplementary file 1 [file cancers-13-04231-s001.zip]

Archive with 13 entries (12 files):
- cancers-1323092-supplementary-proof/.DS_Store
- cancers-1323092-supplementary-proof/supplementary/
- cancers-1323092-supplementary-proof/supplementary/Supplementary Figure S1.pdf
- cancers-1323092-supplementary-proof/supplementary/Supplementary Figure S2.pdf
- cancers-1323092-supplementary-proof/supplementary/Supplementary Figure S3.pdf
- cancers-1323092-supplementary-proof/supplementary/Supplementary Figure S4.pdf
- cancers-1323092-supplementary-proof/supplementary/Supplementary Figure S5.pdf
- cancers-1323092-supplementary-proof/supplementary/Supplementary Figure S6.pdf
- cancers-1323092-supplementary-proof/supplementary/Supplementary Figure S7.pdf
- cancers-1323092-supplementary-proof/supplementary/Supplementary Figure S8 c-Met WB raw data.pdf
- cancers-1323092-supplementary-proof/supplementary/Supplementary Table S1 (20210219).xlsx
- cancers-1323092-supplementary-proof/supplementary/Supplementary Table S2 20210804 by Yeh.pdf
- cancers-1323092-supplementary-proof/supplementary/Supplementary Table S3 20210804 by Yeh.pdf
