# Supplementary material for: MET Mutation Is a Potential Therapeutic Target for Advanced Endometrial Cancer
Source: Cancers (Basel). 2021 Aug 23;13(16):4231. doi: 10.3390/cancers13164231 (PMC8392057; doi:10.3390/cancers13164231)
Supplement: Supplementary file 1 [file cancers-13-04231-s001.zip › cancers-1323092-supplementary-proof/supplementary/Supplementary Table S1 (20210219).xlsx]

## Sheet: OCAv1 
Supplementary Table S1. Sequencing coverage and quality statistics of next-generation sequencing
	Oncomine Comprehensive Assay v1
sample id	Total number of sequenced reads	Total number of Bases (AQ20)	Mean coverage	Coverage within Target Region
endo_1	3049002	268.1488	1235.0446	0.9989
endo_2	2867997	257.9686	1177.3764	0.9991
endo_3	2732827	236.7668	1103.5901	0.997876
endo_4	4891380	361.0860	1875.1386	0.9999
endo_5	3094400	269.8565	1259.2486	0.999316
endo_6	2685922	240.2947	1090.6379	0.999431
endo_7	3241172	266.6584	1264.9987	0.9998
endo_8	2769843	216.6581	1047.9964	0.998412
endo_9	2955105	234.1430	1177.6923	0.9997
endo_10	2569398	221.6173	1022.7305	1
endo_11	2917278	243.8043	1133.6848	0.996377
endo_12	2898285	243.8566	1144.5465	0.999472
endo_13	3418890	247.0051	1220.7667	0.995555
endo_14	3178037	275.9908	1275.1911	0.954576
endo_15	2802984	226.1925	1105.6398	1
endo_16	2994981	215.1476	1049.5895	0.9996
endo_17	2680575	228.1567	1089.3395	0.999427
endo_18	3395228	277.2586	1330.6631	0.999456
endo_19	3389781	275.8199	1359.3341	0.999099
endo_20	2875738	232.7684	1124.1371	0.998498
endo_21	2772112	221.1715	1080.0497	0.999857
endo_22	3242048	270.6406	1275.6591	0.99955
endo_23	4735539	463.7918	2019.8416	1
endo_24	2983128	257.8546	1194.8236	0.998256
endo_25	3176923	281.1547	1270.4060	0.999529
endo_26	2911898	234.3382	1135.2209	0.995018
endo_27	3508305	278.9811	1379.8941	0.99955
endo_28	2764397	212.5939	1031.4096	0.998187
endo_29	2508824	204.4483	994.8115	0.999685
endo_30	2861195	233.8356	1124.0659	0.99835
endo_31	2863155	228.0237	1120.7927	1
endo_32	2910369	217.2062	1124.2287	1
endo_33	2807739	217.1909	1080.6067	0.997487
endo_34	2664561	214.8086	1047.8260	0.999644
endo_35	2797471	222.5735	1091.2971	0.99853
endo_36	4364996	415.7257	1840.7215	0.999296
endo_37	3684348	279.2762	1411.6937	0.995984
endo_38	4127768	336.8601	1582.2769	0.997393
endo_39	3157382	272.2280	1277.5544	0.999472
endo_40	3090960	259.4431	1238.7198	0.999235
endo_41	3258861	276.4337	1294.0427	0.999554
endo_42	3924852	315.9928	1544.6032	0.99765
endo_43	2876348	237.8813	1160.0031	0.999153
endo_44	3941754	348.2134	1608.4923	0.999513
endo_45	2758741	206.5205	1025.5357	0.997294
endo_46	2263789	211.6234	933.8493	0.999091
endo_47	2739053	246.2660	1120.1398	0.998625
endo_48	3063153	229.5903	1151.1151	0.994879
endo_49	3413099	274.6309	1340.7975	0.983549
endo_50	3045232	228.8107	1190.2066	0.998756
endo_51	2096546	177.6594	840.5705	0.999644
endo_52	2658467	197.1952	1025.3410	0.998661
endo_53	2673638	221.7998	1043.9443	1
endo_54	2859798	226.7430	1075.4191	0.998837
endo_55	3294658	280.9405	1323.6855	0.999578
endo_56	3414703	278.0445	1372.1728	0.998342
endo_57	3033895	226.6986	1176.2464	0.999525
endo_58	2853387	239.0636	1136.9059	0.997884
endo_59	3438417	273.7962	1367.7115	0.998522
endo_60	2851359	222.8010	1124.5645	1
endo_61	3280008	276.5207	1320.3391	0.998948
endo_62	2634446	234.6925	1087.6503	0.999431
endo_63	3623179	312.4722	1451.7850	0.99894
endo_64	2848030	239.4787	1135.6478	0.999402
endo_65	3769972	327.4658	1511.4661	0.99885
endo_66	2470606	221.6508	1006.6107	0.999525
endo_67	3360547	292.2437	1344.5035	0.998445
endo_68	3652931	314.3714	1470.4647	0.999501
endo_69	2887340	261.7370	1185.4960	0.994769
endo_70	3280955	279.2760	1333.2063	0.999402
endo_71	3185781	286.4115	1309.8801	0.998363
endo_72	3538526	302.4609	1440.4855	0.999574
endo_73	2879201	236.9621	1172.8194	0.999439
endo_74	3034546	228.7378	1136.8341	0.993492
endo_75	2530674	220.5337	1020.4564	0.998449
endo_76	2885767	229.1795	1092.0640	0.999754
endo_77	2800909	245.6209	1126.8075	0.99921
endo_78	3040802	268.2098	1213.7429	0.999271
endo_79	2610811	224.1493	1045.2797	1
endo_80	2563490	212.8427	986.1992	0.997388
endo_81	2866248	274.4575	1207.6797	0.999177

## Sheet: POLE gene
Supplementary Table S1. Sequencing coverage and quality statistics of next-generation sequencing
	POLE
sample id	Total number of sequenced reads	Total number of Bases (AQ20)	Mean coverage	Coverage within Target Region (POLE CDS)
endo_1	532366	38.9671	4260.3763	1
endo_2	x	x	x	x
endo_3	746883	75.1410	7826.7113	1
endo_4	749297	73.3475	7757.8694	1
endo_5	709638	71.1426	7494.4569	1
endo_6	421184	41.1890	4365.9884	1
endo_7	253164	22.5661	2596.7664	1
endo_8	x	x	x	x
endo_9	532843	52.0491	5557.2971	1
endo_10	872559	90.5034	9395.1751	1
endo_11	749465	77.2332	7984.4238	1
endo_12	688450	72.7325	7520.0646	1
endo_13	312443	28.9863	3139.6843	1
endo_14	873934	93.5139	9593.7716	1
endo_15	430111	40.2313	4404.0929	1
endo_16	454545	43.4105	4733.1764	1
endo_17	686811	65.7970	7189.8489	1
endo_18	703464	73.2750	7612.3152	1
endo_19	739054	72.2532	7754.4603	1
endo_20	x	x	x	x
endo_21	710760	69.9018	7534.3981	1
endo_22	772606	81.1251	8352.8843	1
endo_23	691190	70.0533	7398.8408	1
endo_24	619959	61.4091	6568.6886	1
endo_25	602157	63.0717	6524.0460	1
endo_26	x	x	x	x
endo_27	600772	63.2054	6533.0379	1
endo_28	726394	74.8521	7808.6452	1
endo_29	631174	61.0176	6641.4083	1
endo_30	x	x	x	x
endo_31	610840	58.5273	6338.0716	1
endo_32	449043	42.0609	4634.5935	1
endo_33	607075	62.6220	6516.2667	1
endo_34	233172	21.0896	2290.9279	1
endo_35	560590	53.5191	5855.3893	1
endo_36	682581	69.5628	7288.8111	1
endo_37	405373	35.9285	4040.4842	1
endo_38	545986	52.5143	5634.2698	1
endo_39	521727	50.9235	5465.8786	1
endo_40	772800	76.9733	8164.0163	1
endo_41	654225	69.5646	7170.7332	1
endo_42	519118	50.2223	5412.5172	1
endo_43	843012	86.8340	9067.0134	1
endo_44	794529	82.8540	8540.4733	1
endo_45	799582	81.9439	8631.6517	1
endo_46	803770	85.1167	8817.7650	1
endo_47	662868	67.0698	7078.7488	1
endo_48	302710	28.7557	3140.3699	1
endo_49	742185	68.6902	7678.4574	1
endo_50	464817	43.2189	4779.4020	1
endo_51	903715	90.1469	9605.7277	1
endo_52	396849	34.4402	4005.6540	1
endo_53	703302	68.2698	7306.9484	1
endo_54	177371	15.5101	1714.3049	0.9905
endo_55	x	x	x	x
endo_56	581027	54.0096	6042.5767	1
endo_57	x	x	x	x
endo_58	604889	59.2409	6341.5844	1
endo_59	110833	9.6590	1086.8006	1
endo_60	1101257	113.9328	11940.5880	1
endo_61	1107350	110.6727	11770.8654	1
endo_62	1135543	116.6700	12179.6764	1
endo_63	657296	65.5234	7001.0670	1
endo_64	682952	68.8330	7258.7446	1
endo_65	568757	54.7067	5945.8983	1
endo_66	595271	58.7057	6308.6825	1
endo_67	824953	85.2457	8806.2850	1
endo_68	425490	40.2123	4393.9825	1
endo_69	902566	91.6940	9613.9919	1
endo_70	679630	68.4044	7153.0782	1
endo_71	785050	82.1035	8570.0855	1
endo_72	769291	79.1006	8285.2716	1
endo_73	911075	93.6591	9874.2015	1
endo_74	171670	15.7030	1647.7331	1
endo_75	638207	62.0640	6743.6229	1
endo_76	586342	60.5191	6338.3113	1
endo_77	911187	94.6213	9855.2372	1
endo_78	719886	72.1246	7595.5974	1
endo_79	719748	73.5198	7719.1896	1
endo_80	709268	73.0941	7602.2091	1
endo_81	189487	20.7742	2079.1727	1

## Sheet: WGS
Supplementary Table S1. Sequencing coverage and quality statistics of next-generation sequencing
	Whole genome sequencing
sample id	Total number of sequenced reads	Total number of uniquely mapped nonduplicate reads	Total number of covered bases	Mean coverage	Percentage of targeted bases (whole genome) with coverage>=10
endo_12	867580260	515930429	2870226070	39.7595	0.987279
endo_16	782929188	520410570	2869863236	35.6924	0.986955
endo_18	874144614	668106882	2870650938	39.5466	0.988038
endo_22	781561970	455127579	2870174147	35.2529	0.982723
endo_23	780065482	611796169	2870935212	35.7116	0.988292
endo_25	670080490	459710838	2869825042	30.179	0.984788
endo_27	795852598	475785910	2869991464	36.7006	0.985914
endo_36	1120030870	813998551	2872709989	50.5502	0.990948
endo_41	774753324	502332660	2870575066	35.527	0.985725
endo_55	789473952	635828162	2869167281	38.7175	0.985635
endo_74	853449568	555933226	2870247221	39.085	0.987306
endo_77	779973162	692391205	2870144052	35.7035	0.985434
endo_81	856551716	773126360	2871882433	40.3536	0.986015

## Sheet: WES
Supplementary Table S1. Sequencing coverage and quality statistics of next-generation sequencing
	Whole exome sequencing
sample id	Total number of sequenced reads	Total number of uniquely mapped nonduplicate reads	Total number of covered bases	Mean coverage	Percentage of targeted bases (whole exome) with coverage>=20
endo_1	57161598	34818904	55634181	91.41	0.96
endo_3	49378421	39908039	56083939	73.15	0.968
endo_5	42537715	34216456	55173323	72.67	0.953
endo_6	67807696	47209599	56193592	58.31	0.97
endo_11	39297273	28479878	57127637	64.58	0.986
endo_17	96998746	63801013	57446002	106.2	0.992
endo_20	55132554	36002595	56299103	134.4	0.972
endo_24	25373609	21977871	57060408	93.92	0.985
endo_28	55013615	37028490	56569276	75.57	0.977
endo_29	41679747	26709273	57348908	101.2	0.99
endo_32	73831082	49507785	55002936	80.99	0.95
endo_33	41718429	35274738	56805347	71.04	0.981
endo_35	47204304	31995972	55952843	80.42	0.966
endo_39	54432869	39353496	55147861	67.65	0.952
endo_43	27449211	19657601	55872331	65.84	0.965
endo_44	49073527	35260703	55261136	97.1	0.954
endo_62	57143391	34935447	55287018	90.87	0.954
endo_65	55626358	38207214	57576181	50.39	0.994
endo_66	58111418	45462448	55868320	64.73	0.965
endo_69	27382698	21941614	57125201	108.5	0.986
endo_70	55466653	40874517	57509402	113.3	0.993
endo_72	39043724	29313590	55361185	150.56	0.956
endo_73	54518075	36928260	56520350	91.65	0.976
endo_75	31262940	21827276	56216414	64.58	0.971
endo_79	64331277	54536962	56166131	72.55	0.97
